# Supplementary material for: Attenuation of multiple Nef functions in HIV-1 elite controllers
Source: Retrovirology. 2013 Jan 7;10:1. doi: 10.1186/1742-4690-10-1 (PMC3564836; doi:10.1186/1742-4690-10-1)
Supplement: Additional file 1 — Table S1. EC Nef activity with aligned amino acid sequence. [file 1742-4690-10-1-S1.xlsx]

## Sheet: Sheet1
	Supplementary Table 1. EC Nef activity with aligned amino acid sequence
	Patient ID	Nef functions1
		IFV	RC	HLA-I	CD74	CD4	Amino Acid Sequence
	EC 1	57.2298	34.6908	90.7058	23.7204	77.4	MGGKWSKSSMVGWPKVRERMRRAEPAADGVGAVSRDLEKHGAITSSNTAANNAACAWLEAQEDEEVGFPVRPQVPLRPMTYKAAIDLSHFLKEKGGLEGLIYSQKRQDILDLWVYHTQGFFPDWQNYTPGPGVRYPLTFGWCFKLVPVDPEKVEEANEGENNSLLHPMSLHGMEDTEKEVLAWRFDSLLAFRHMAREVHPEYYKDC*
	EC 2	66.2738	36.3176	76.0895	18.5231	94.4	MGSKWSKSSVVGWPDVRERMRRAEPAADGVGAVSRDLERHGAITSGNTATNNADCAWLEAQEDEEVGFPVRPQVPLRPMTHRAAMDLSHFLRDKGGLDGLIWSQKRQDILDLWVYHTQGFFPDWQNYTPGPGTRFPLTFGWCFKLVPVELEKVEEANEGENNSLLHPMSQHGMEDPEKEVLAWRFDSRLAFQHMARELHPEYYKDC*
	EC 3	80.0762	77.7905	81.0865	34.2236	102.1	MGGKWSKCSTPGWSTIRERMRRAEPAADGVGPASRDLEKHGALTSSNTAANNAACAWLEAQEEEEVGFPVRPQVPLRPMTYKGALDLSHFLNEKGGLEGLIYSQKRQDILDLWVYNTQGFFPDWQNYTPGPGVRYPLCFGWCFKLVPVESEKVEEATEGENNSLLHPVCLHGMDDPEGEVLVWKFDSKLAFHHMAREMHPEYYKNC*
	EC 4	37.7435	85.6444	78.0965	87.0404	95.6	MGGKWSKCSMGGWPSVRERMRRTEPAAEGVGAASRDLERHGALTSNNTPTNNAACAWLEAQEEEEVGFPVRPQVPLRPMTYKGALDLSHFLKEKGGLEGLVYSQKRQDILDLWVFNTQGFFPDWQGYTPGPGIRYPLTFGWCFKLVPMEPDKVEEANEGENNSLLHPVSLHGMEDPEREVLVWRFDSRLAFRHVAQELHPEYYKNR*
	EC 5	28.9556	18.9248	80.7586	60.0376	85.5	MGGKWSKLS--GWHTIRERMRRAEPAADGVGATSRDLERHGAVTSSNTATNNGACARPEAQENDEVGFPVRPQVPLRPMTFKAAFDLSHFLKEKGGLDGLVYSQKRQEILDLWVYHTQGYLPDWQNYTPGPGTRYPLCFGWCFKLVPMEQEKVEEANEGENNRLLHPISQHGMEDPEREVLVWKFDSSLAFHHRARELHPEFYKDC*
	EC 6	16.6657	10.087	78.704	35.8744	74.7	MGGKWSKRNVVEWPTVRERMRRAEPAADGVGAVSRDLEKHGAITSSNTATNNAACAWLEAQEEEEVGFPVRPQVPLRPMTYRAAVDLSHFLKEKGGLGGLIHSQKRQDILDLWVYHTQGYFPDWQNYTPGPGIRYPLCFGWCFKLVPVEPDKVEEANEGENNSLLHPMSLHGMEDPEGEVLMWKFDSRLAFHHMARELHPEYYKDC*
	EC 7	93.1422	28.0829	58.6277	37.6853	73.9	MGGKWSKSSVVGWPAVRERIKRAEPAADGVGAVSRDLGKHGAITSNNTPTNNADLAWLEAQEEEEVGFPVRPQVPLRPMTYKGALDLSHFLKEKGGLEGLIYSQRRQDILDLWVYNTQGYFPDWQNYTPGPGIRYPLCFGWCFKLVPVDPDKVEEANEGENNSLLHPMSLHGMEDSERQVLMWKFDSRLAYHHMAREKHPEYYKDC*
	EC 8	55.5847	92.0654	46.4375	56.6316	91.3	MGGKWSKSSVVGWPAIRERMKQAEPAAEGVGAVSRDLEKHGAITSSNTAANNAACAWLEAQQEEEVGFPVRPQVPVRPMTYKSAVDISHFLKEKGGLEGLIYSQQRQDILDLWVYNTQGYFPDWQNYTPGPGIRYPLTFGWCFKLVPLDPDQVEEANKGENNCLLHPMSQHGMDDPEKEVLVWKFDSRLAFHHMARELHPEFYKDC*
	EC 9	76.7029	32.1742	83.6108	19.0475	87.4	MGGKWSKSSLVGWPSVMERMRRAEPAADGVGAVSRDLEKHGAITSSNTASNNADCAWLEAQEDEEVGFPVRPQVPLRPMTYKAALDLSHFLKEKGGLEGLVYSQKRQDILDLWIYHTQGYFPDWQNYTPGPGVRFPITFGWCFKLVPVESEKVEEANEGENNSLLHPMSLHGMEDTEREVLVWKFDGSLAFHHKAREIHPEFYKGC*
	EC 10	87.4515	3.0904	91.4534	23.2896	94.1	MGGKWSKNKLGGWPAIRERMQRVEPAADGVGAVSRDLEKHGAITGSNTATTNADCAWLEAQEEEEVGFPVRPQVPLRPMTWKAALDLSHFLKDKGGLEGLVWSQKRQDILDLWIYHTQGYFPDWQNYTPGPGIRFPLTFGWCFKLVPVEPDKVEEATEGENNSLLHPVCQHGMDDPEKEVLVWRFDSRLAFHHVAREKHPEFYKDC*
	EC 11	69.1835	52.7084	71.6078	37.1165	92.267	MGNKWSKSSIVGWPKVRERMKRAEPAADGVGAASRDLEKHGAITSSNTAATNAACAWLEAQEGEEVGFPVRPQVPLRPMTFKGALDLSHFLKEKGGLEGLVYSQKRQDILDLWIYHTQGYFPDWQNYTPGPGPRYPLTFGWCFKLVPAEP-ELET----EDTRLLHPMNLHGMEDPEKEVLVWKFDSTLAYHHKARELHPEYYKDC*
	EC 12	46.7345	2.3736	60.4449	12.0433	9.4	MGGKWSKSSR-GWPKIRERMRRTTPVADEVGAVSR-----EAITSNNSAD----GAWLEAQEDEEVGFPVRPQVPLRPMTYKGALDLSHFLKEKGGLEGLIHSQRRQDILDMWIYHTQGYLPDWQNYTPGPGIRFPLTFGWCFKLAPVEPEKIEEANKGENNSLLHPISLHGMDDPEREVLEWKFDSRLAFRHMARELHPEYFKNC*
	EC 14	47.5388	28.7239	109.486	61.5928	91.2	MGGKWSKRSVSGWSTIRGRMRRAEPAADGVGAVSRDLEKYGAITSSNTAANNDDCAWLEAQEEEEVGFPVRPQVPLRPMTYQAALDLSHFLKEKGGLEGLIHSQKRQEILDLWIYHTQGYFPDWQNYTPGPGTRFPLTFGWCFKLVPLEPEKVEEANEGENNCLLHPMSQHGIEDPEREVLVWKFDSRLAFHHMARELHPEYYKDC*
	EC 16	46.1801	39.435	79.8301	109.692	94.6	MGGKWSKRSVVGWPTVRERMRRAEPAADGVGAASRDLEKYGAITSSNTANSNADCAWLEAQEEEEVGFPVRPQVPLRPMTYKGALDLSHFLKEKGGLEGLIHSQKRQDILDLWVYNTQGYFPDWQNYTPGPGIRYPLCFGWCFKLVPVETEKVEEANEGENNSLLHPMSLHGMDDPEKEVLMWKFDSRLAFHHMAREKHPEYYKDC*
	EC 17	68.3376	20.4842	59.3292	100.013	101.2	MGGKWSKGSIVGWPKVRERLRQAEPAAEGVGAASRDLERHGAITSSNTAATNDDCAWLEAQEEEEVGFPVRPQVPLRPMTYKGALDLSHFLKEKGGLEGLIYSQQRKDILDLWVYHTQGYFPDWQNYTPGPGTRYPLTFGWCFKLVPVDPGQVEEANEGENNCLLHPMSQHGMDDPEREVLMWKFDSHLALRHVAREMHPEYYKN*
	EC 18	99.1128	41.4363	89.9123	47.0006	82.6	MGSKLSKSK-LGWPAVRERMRRTPAAAEGVGAVSRDLEKHGAITSSNTAATNADCAWLEAQEEEEVGFPVRPQVPLRPMTYKAAVDISHFLKEKGGLEGLIHSQRRQDILDLWVYHTQGYFPDWQNYTPGPGTRYPLTFGWCFKLVPVEPEKVEEANEGENNSLLHPLSLHGMEDPEKEVLMWKFDSHLAFRHMAREMHPEFYKNC*
	EC 19	35.1349	9.3999	76.1396	22.6791	41.8	MGGKWSKRSMGGWPTVRERMQRTEPAADGVGAVSRDLGKHGAVTSSNTA--NAASARLEAQEEEEVGFPVRPQVPLRPMTYKGALDLSHFLKEKGGLEGLIYSQRRQEILDLWVYHTQGYFPDWQNYTPGPGIRYPLTFGWCYKLVPVEPEQVEEANKGENNRLLHPMSLHGMEDTEKEVLVWKFDSTLAFHHRARELHPEYYKDC*
	EC 20	137.441	34.1831	99.2906	40.4306	93.5	MGGKWSKSSVVGWPTVRERIRRAEPAADGVGAVSRDLARHGAITSSNTAATNADCAWLEAQEEEAVGFPVRPQVPLRPMTYKGALDLSHFLKEKGGLEGLVYSQERQDILDLWVYHTQGYFPDWQNYTPGPGIRYPLTFGWCFKLVPVDPDTVEEATEGENNCLLHPMNRHGMDDPEKEVLVWKFDSRLAFHHMAREKHPEFYKDC*
	EC 22	23.4962	10.7623	106.279	51.1223	95.2	MGGKWSKRS---WPAVRERMQKAEPTAEGVGAASRDLEKHGALTSSNTPATNPDCAWLEAQEDEEVGFPVRPQVPLRPMTYKGAVDLSFFLKEKGGLEGLIYSKRRQEILDLWVYHTQGYFPDWQNYTPGPGIRYPLTFGWCFKLVPVDPEKIEETTKAENTSLLHPMSQHGMDDPEREVLQWQFDSILAHHHKAREMHPEFYKNC*
	EC 34	58.0812	64.1902	103.187	45.7147	95.1	MGGKWSKKSQGGWTTVRERIKQTEPAADGVGAASRDLEKHGALTSSNTVTNNAACAWLEAQEDEDVGFPVRPQVPLRPMTYKAAFDLSHFLKEKGGLEGLIYSQKRQEILDLWVYHTQGYFPDWQNYTPGPGTRFPLTFGWCFKLVPVDPGEVEEDNKGENNSLLHPMSLHGAEDPEREVLVWKFDSRLAYHHMAREMYPEYYKNC*
	EC 35	38.9039	41.5442	111.56	49.8186	93.8	MGGKWSKRSVVGWPTVRERMRRAEPAADGVGAVSRDLERHGAITSSNTAATNADCAWLEAQEEEAVGFPVRPQVPLRPMTYQAAVDLSHFLREKGGLEGLTYSQKRQEILDLWVYHTQGYFPDWQNYTPGPGVRYPLTYGWCFKLVPVEE---GEANEGENNSLLHPMSLHGMEDPEKEVLAWKFDSRLAFHHVARELHPEYYKNC*
	EC 36	57.4278	48.6685	109.41	95.0314	93.2	MGGKWSKGKAGGWHKVRERMLRAEPAAEGVGAVSRDLEKHGAITSSN--LNNAACTWLKAQEEEEVGFPVRPQVPLRPMNYKGALDLSHFLKEKGGLEGIVYSQQRQDILDLWVYNTQGYFPDWQNYTPGPGIRYPLTFGWCFKLVPVEPDKVEEANEGENNNLLHPMSLHGIDDPEKEVLVWRFDSRLAFHHVAREKHPEYYKDC*
	EC 37	59.1185	27.3467	108.584	48.4815	79.4	MGGKWSKSSIVGWPTVRERMRRTEPAADGVGAASRDLERYGALTSSNTATNNAACAWLEAQEEEEVGFPVRPQVPLRPMTYKGALDLSHFIREKGGLEGMIWSQKRQDILDLWVHHTQGFFPDWQNYTPGPGIRYPITFGWCFKLVPMEPEKVEEANEGENNKLLHPVSLHGMDDSEGEVLVWRFDSRLAFHHMARELHPEYYKDC*
	EC 38	75.6428	50.6313	95.0682	87.0034	104.1	MGGKWSKCSMVGWPAVRERMKRAEPAAEGVGAASRDLEKHGAITSRNTAATNADCAWLEAQEDEDVGFPVRPQVPLRPMTYKAAVDISHFLKEKGGLEGLIHSQKRQDILDLWVYHTQGFFPDWQNYTPGPGIRYPLTFGWCFKLVPVDPERVEKANEGENNCLLHPMSQHGMEDPEKEVLEWKFDSKLAFHHVARELHPEYYKDC*
	EC 39	47.4704	31.6561	98.8454	50.6909	70.7	MGGKWSKCKVPGWPAVRERMRRTEPAADGVGAVSRDLEKHGAITSSNTAANNADCAWLEAQEEEEVGFPVRPQVPLRPMTYKGALDLSHFLKEKGGLEGLIYSQRRQDILDLWVYNTQGYFPDWQNYTPGPGIRFPLTFGWCFKLVPVEPEKIEEANAGENNSLLHPMSLHGMEDPEREVLQWKFDSSLAFHHRARERHPEYYKNC*
	EC 40	31.2111	26.2091	107.988	45.503	95.4	MGGKWSKRSPGGWNKVREKMQQAEPPAEGVGAVSQDLGKHGAITSSNTAATNADCAWLEAQEEEEVGFPVRPQVPLRPMTYKGAIDLSHFLREKGGLEGLIYSQKRQEILDLWVYHTQGYFPDWQNYTPGPGTRYPLTFGWCFKLVPVEPEKIEEANEGENNCLLHPMSQHGMDDPEKEVLVWKFDSKLAFHHVARELHPEYYKN*
	EC 42	77.3616	70.8589	98.0438	35.0991	16.4	MGGKWSKSSVVGWPTVRERMRQAEPAADGVGAASRDLEKHGAITSSNTAATNADCAWLEAQEEEEVGFPVRPQVPLRPMTYKGALDLSHFLKEKGGLEGLIHSQRRQDILDLWVYNTQGYFPDWQNYTPGPGVRFPLTFGWCFKLVPVEPEKVEEANEGENNSLLHPMSLHGVEDPEREVLMWKFDSSLAFHHRAQELHPEYYKNC*
	EC 43	55.3521	39.9917	103.34	42.3976	57	MGGKWSKSSVVGWPKVREAIKRAEPAAAGVGAVSRDLEKHGAITTA--TANNADCTWLEAQEEEEVGFPVRPQVPLRPMTYKGALDLSHFLKEKGGLEGLIWSQKRQDILDMWMYHTQGYFPDWQNYTPGPGIRFPLTFGWCFKLVPVEPEKIEEANEGENNSLLHPMHQHGMDDPEREVLVWRFDSYLAFQHTARELHPEYYKNC*
	EC 44	68.9498	18.1145	95.5095	59.1511	90.8	MGGKWSKRRVIEWPTVRERMRRAEPAADGVGAVSRDLERHGAITSSNTVATNAACAWLEAQEEEEVGFPVRPQVPLRPMTYRGAWDLSHFLKEKGGLDGLIHSQRRQDILDLWVYNTQGFFPDWQNYTPGPGTRYPLTYGWCFKLVPVEPEKVEEANEGENNSLLHPMSLHGMEDPEKEVLAWRFDSRLAFHHVARELHPEYYKDC*
	EC 45	39.7961	39.7894	93.5094	49.536	70.9	MGGKWSKSSLVGWPAVRERMKKTEPAAEGVGAVSRDLEKHGAITSSNTAETNATCAWLEAQEEEEVGFPVRPQVPLRPMTYQAAVDLSHFLKEKGGLEGLIHSQKRQDILDLWIYHTQGYFPDWQCYTPGPGVRYPLTFGWCYKLVPVETEEIEEANKGENNKLLHPMSLHGMD-TEGEVLKWKFDSLLAFRHTARELHPEYYKDC*
	EC 47	31.8264	34.3293	96.1983	68.2743	79.7	MGGKWSKNSVGGWSKVRERMKRAEPAADGGGAVSRDLEKHGAITSSNTAANNATCAWLEAQEEEEVGFPVRPQVPLRPMTYRAAVDLSHFLRKEGGLEGLVFSQRRQDILDLWIYNTQGYFPDWQNYTPGPGIRYPLTFGWCFKLVPAE---VEEVTEGENNCLLHPINQHGMDDPEREVLVWKFDSSLAFHHMARELHPEYYKNC*
	EC 48	61.8972	78.6682	97.1578	78.6592	28.9	MGGKWSKRSMTGWPAVREKIRRAEPAAEGVGAVSRDLERHGAITSSNTAATNADCAWLEAQEEEEVGFPVRPQVPLRPMTYKGALDLSHFLKEKGGLEGLVYSQERRDILDLWVYNTQGYFPDWQNYTPGPGVRWPLTFGWCFKLVPVEPDKVEEATGGEDKRLLDPMCLHGMEDQEKEVLMWKFDSRLAFHHMARELHPDYYKNC*
	EC 49	79.1747	23.7267	105.838	68.6718	83.2	MGGKWSKCSAIGWPTVRERMRR-EPAAEGVGAVSRDLEKHGAITSSNTAATNADCAWLEAQEEEEVGFPVRPQVPLRPMTYKGALDLSHFLKEKGGLEGLIHSQKRQEILDLWVYHTQGYFPDWQNYTPGPGTRYPLTFGWCFKLVPVEPEKIEEANEGENNSLLHPLSLHGMEDPEREVLEWRFDSRLAFHHMARELHPEFYKNC*
	EC 50	45.3382	51.7211	67.0194	61.9304	95.7	MGGKWSKSSVVGWPTVRERMRRAEPAANGVGAVSRDLGKHGAITSSNTAATNADCAWLEAQEEEDVGFPVRPQVPLRPMTYKGAVDLSHFLKEKGGLEGLIHSQKRQDILDLWVYHTQGYFPDWQNYTPGPGIRYPLTFGWCFKLVPVEQEKIEENNKGENNRLLHPMSLHGMDDPEREVLQWQFDSRLAFHHMARELHPEYYKDC*
	EC 51	13.9726	17.7936	66.8479	33.2576	15.8	MGGKWSKSSVVGWPAIRDRMKRAEPAADGVGAASRDLEKHGAITSNNTVANNAACAWLEAQEEEEVGFPARPQVPLRPMTYRAAVDLSHFLRKEGGLEGLIYSQRRQDILDLWIYHTQGYFPDWQNYTPGPGIRYPLTLGWCFKLVPVEP----EDNDGENNTLLHPMSLQGIEDPEREVLVRQFDSRLAFQHMARELHPEYYKDC*
	EC 52	32.4147	25.0744	81.093	33.7535	68.2	MGGKWSKSSLCGWPAVRERMKRAEPAADGVGAASRDLKRHGAITSGNTAATNAACAWLEAQEEEEVGFPVRPQVPLRPMTYKASLDLSHFLKEKGGLEGLVWSQKRQDILDLWVYHTQGYFPDWQNYTPGPGIRYPLTFGWCFKLVPVEPEKVEEANEGENNTLLHPVSLHGIEDPEKEVLVWKFDSRLAFHHLAREKHPEYYKDC*
	EC 53	21.2601	28.0146	85.2288	34.9568	96.9	MGGRWSKRSV-GWPTIREKMRRAEPAADGVGAVSRDLEKHGAITSSNTAANNADCAWLEAQEEEEVGFPVRPQVPLRPMTYKGAVDLSHFLKEKGGLEGLIHSQKRQDILDLWVYHTQGYFPDWQNYTPGPGTRFPLTFGWCFKLVPVEREKIEEANEGENNSLLHPMSLHGMEDPEREVLEWRFDSRLAFHHMARELHPEYYKNC*
	EC 56	28.1481	22.4451	106.005	39.3389	91.8	MGGKWSKRRAPGWDNIRERMRRAEPAAEGVGAASRDLEQHGALTSSNTAGNNAACAWLEAQEEEEVGFPVRPQVPLRPMTYKGAFDLSFFLKEKGGLDGLIYSQKRQDILDLWMYHTQGYFPDWQNYTPGPGIRYPLTFGWCFKLVPVDPQKVEEANEGENSVLLHPMSQHGMDDPEKEVLIWKFDSRLALHHVARELHPEYYKN*
	EC 57	41.0663	85.0598	104.924	108.232	96	MGGKWSK-RVVGWPTVRERMKRAEPAADGVGAVSQDLEKHGAVTSSNTAATNADCAWLEAQEEEEVGFPVRPQVPLRPMTYKAALDLSHFLKEKGGLEGLIHSQKRQEILDLWIYHTQGYFPDWQNYTPGPGIRYPLTFGWCFKLVPVEPEKIEEANEGENNRLLHPMSLHGMEDPEREVLEWKFDSRLAFHHMARELHPEYYKNC*
	EC 58	86.1051	56.27	94.5339	75.3302	84.9	MGSKWSKCSMVGWPTVRERMRRVDTAADGVGAVSRDLEKHGAITSSNTAATNADCAWLEAQEEEEVGFPVRPQVPLRPMTYKAALDISHFLKEKGGLEGLIYSQKRRDILDLWVYHTQGYFPDWQNYTPGPGIRYPLTFGWCFKLVPVEPEKIEEANEGENNHLLHPLSLHGMDDPEKEVLEWRFDSRLAFHHMARELHPEYYKNC*
	EC 60	50.9284	73.15	112.457	57.4757	89	MGGKWSKRSVPGWPTVRERMRRAEPAADGVGAVSRDLEKHGAITSSNT--NNAACAWLEAQEDEEVGFPVRPQVPLRPMTYKGALDLSHFLKEKGGLEGLIHSQRRQDILDLWVYHTQGYFPDWQNYTPGPGIRYPLTFGWCFKLVPVGPEKIEEANKGENNSLLHPISLHGMEDPEGEVLEWKFDSRLAFHHVARELHPEYYKNC*
	EC 102	38.3878	49.0822	112.907	98.2627	98.2	MGGKWSKR-MGGWTTVRERMRQTEPAADGVGAVSQDLERHGAITSSNTAGTNADCAWLEAQQEEEVGFPVRPQVPLRPMTYKGALDLSHFLKEKGGLEGLIYSKKRQDILDLWVYNTQGYFPDWQNYTPGPGVRYPLTFGWCFKLVPVEPEEVEKANEGENNSLLHPMSLHGMEDTEREVLMWKFDSRLAFHHMARELRPEFYKNC*
	EC 103	103.052	64.3487	108.462	126.78	99.6	MGGKWSKRSREGWSTIRERMERAEPAAEGVGAVSRDLERHGAITSSNTAGNNAACAWLEAQEEEEVGFPVRPQVPLRPMTFKGALDLSHFLKEKGGLDGLIYSRRRQEILDLWVYNTQGYFPDWQNYTPGPGTRYPLTLGWCYKLVPVEPEQVEKANEGENNCLLHPISLHGMEDSDGEVLMWKFDGRLAFHHVARELHPEYYKDC*
	EC 104	112.883	47.7908	110.839	104.384	104.3	MGGKLSKNKMAGWSRVRERMRRAEPRAEGVGAVSRDLERHGAITSSNTATNNADCAWLEAQEEEEVGFPVKPQVPLRPMTYKGAVDLSHFLKEKGGLEGLIYSQQRQDILDLWVYHTQGFFPDWQNYTPGPGVRYPLTFGWCFKLVPVDPDKVEEATEGENNCLLHPVNQHGMDDPEKEVLQWKFDSRLAFHHMARELHPEYYKNC*
	EC 105	47.8584	18.0242	96.7602	205.714	92.1	MGGKWSKSSLFGWPTIRERMRRAEPAADGVGAAS----------------NNDACARLEAQEEEEVGFPVKPQAPLRPMTYKAAVDLSHFLREKGGLEGLIHSQKRQEILDLWVYHTQGFFPDWQNYTPGPGVRYPLTFGWCFKLVPVDPEKVEEANAGENNRLLHPMSLHGMEDPEKEVLEWKFDSKLAFHHVARELHPEYYKDC*
	1 Abbreviations: IFV = Viral infectivity enhancement; RC = Viral replication in PBMC; HLA-I = HLA-I down-regulation; CD74 = CD74 up-regulation; CD4 = CD4 down-regulation
